# Supplementary material for: Development of a Universal Multi-Epitope Vaccine Candidate against Streptococcus suis Infections Using Immunoinformatics Approaches
Source: Vet Sci. 2023 May 31;10(6):383. doi: 10.3390/vetsci10060383 (PMC10301797; doi:10.3390/vetsci10060383)
Supplement: Supplementary file 1 [file vetsci-10-00383-s001.zip]

Archive with 1 entries (1 files):
- vetsci-2334676-supplementary.pdf
